# Supplementary material for: Factors associated with postmenstrual age at full oral feeding in very preterm infants
Source: PLoS One. 2020 Nov 11;15(11):e0241769. doi: 10.1371/journal.pone.0241769 (PMC7657555; doi:10.1371/journal.pone.0241769)
Supplement: S1 Data — (XLSX) [file pone.0241769.s001.xlsx]

## Sheet: Sheet1
gestational age	Birthweight	gender	Invasive ventilation	cpap	SES	Brain injury	milk	feeding tube	start enteral feed	age end tube	lenghtstay	zscore birthweight	vaginal	cesarean	tube>37wks	breastmilk	PDA	sepsis	surgery	NEC	BPD	oxygentherap.	lengthstay
24.1429	570	1	52	130	10	0	2	830	24.2857	141.143	598	-0.86	0		1	1	1	1	0	0	1	284	598
30.4286	1673	0	0	4		0	0	391	30.4286	86.2857	29	0.95	1	1	1	0	0	0	0	0	0	0	29
27.8571	1120	1	1	51	9	1	2	65	28	37.2857	74	0.28	1	1	1	1	0	0	0	0	0	27	74
27.4286	840	0	0	22	8	0	2	48	27.5714	34.4286	57	-0.51	1	1	0	1	0	0	0	0	0	5	57
31.8571	1475	0	0	0	4	0	0	19	31.8571	34.5714	27.5938	-0.48	1	1	0	0	0	0	0	0	0	0	27
31.8571	1850	0	0	0	4	0	0	22	31.8571	35	27.5938	0.55	1	1	0	0	0	0	0	0	0	0	27
28.8571	530	1	0	45	6	0	1	71	29.1429	39.2857	86	-2.3	1	1	1	0	0	0	0	0	1	45	91
31.4286	1520	1	0	4	4	0	1	20	31.5714	34.4286	27.5208	-0.42	1	2	0	0	0	0	0	0	0	1	27
31.4286	1650	0	0	4		0	2	32	31.7143	36.2857	35	0.24	0		0	1	0	0	0	0	0	0	35
28.8571	705	1	0	37	11	0	1	413	29.1429	88.1429	65	-1.78	1	1	1	0	0	0	0	0	0	1	65
27.8571	1075	1	0	36	6	0	0	67	28	37.5714	74	0.07	1	2	1	0	0	0	0	0	0	21	74
30.4286	1580	0	6	42	4	0	2	63	30.4286	39.4286	69	0.64	1	1	1	1	0	0	0	0	1	44	69
31.7143	1135	0	0	5	6	0	2	32	31.7143	36.2857	43	-1.34	1	1	0	1	0	0	0	0	0	0	43
29.7143	1060	0	0	18	3	0	2	43	29.7143	35.8571	46	-0.67	1	1	0	1	0	0	0	0	0	0	46
29.7143	802	0	0.5	20	3	0	2	40	29.8571	35.5714	46	-1.49	1	1	0	1	0	0	0	0	0	0	46
29.1429	1100	1	1	6	6	0	0	40	29.1429	34.8571	50	-0.54	0		0	0	0	0	0	0	0	0	50
27.4286	1025	1	9	44	3	0	1	117	27.7143	44.4286	127	0.1	1	1	1	0	1	0	0	0	1	54	127
27.4286	1015	1	10	62	3	0	1	118	27.7143	44.5714	127	0.05	1	1	1	0	1	0	0	0	0	9	127
31	1418	1	0	1	5	0	1	30	31	35.2857	17	-0.48	0		0	0	0	0	0	0	0	0	40
31	1735	1	0	1	5	0	1	30	31	35.2857	40	0.49	0		0	0	0	0	0	0	0	0	40
28	830	0	19	28	6	0	2	95	28.2857	41.8571	113	-0.8	1	1	1	1	0	1	0	0	1	43	113
28	1150	1	2	22	6	0	2	63	28.2857	37.2857	68.6667	0.32	1	1	1	1	0	0	0	0	1	46	68
31.1429	1710	1	0	1	7	0	0	32	31.1429	35.7143	36.4271	0.31	1	1	0	0	0	0	0	0	0	0	36
26.7143	900	1	0	42	2	0	0	68	26.7143	36.4286	74.5104	-0.11	0		0	0	0	0	0	0	1	30	74
30.2857	1325	1	1	30	6	0	0	42	30.4286	36.4286	47.6944	-0.37	1	1	0	0	0	0	0	0	0	5	47
30.2857	1335	1	0	16	6	0	0	32	30.4286	35	41.7153	-0.34	1	1	0	0	0	0	0	0	0	0	41
31	1240	0	0	5	2	0	0	43	31.2857	37.4286	47.4583	-0.71	1	2	1	0	0	0	0	0	0	0	47
29	690	0	0	26	2	0	2	55	29.1429	37	201	-1.64	1	1	1	1	0	0	0	0	0	0	58
31.1429	1345	1	2	11	4	1	0	58	31.7143	40	71.625	-0.76	1	1	1	0	0	0	0	0	0	24	71
31.1429	1500	1	1	44	4	0	0	107	31.2857	46.5714	110	-0.32	1	1	1	0	0	0	1	0	0	1	110
29.2857	1200	0	0	2	7	0	0	59	29.4286	37.8571	63	0.02	1	1	1	0	0	0	0	0	0	0	63
29	1100	0	1	26	5	0	1	58	29	37.2857	62.6667	-0.19	1	2	1	0	0	0	0	0	0	0	62
31.7143	1290	0	0	8	5	0	0	39	31.8571	37.4286	43	-0.92	1	1	1	0	0	0	0	0	0	0	43
28.4286	980	0	1	46	6	0	0	63	28.5714	37.5714	66	-0.38	1	1	1	0	0	1	0	0	0	20	66
30.4286	1525	1	0.5	8	9	0	0	45	30.4286	36.8571	49	0.19	1	1	0	0	0	0	0	0	0	0	49
25.8571	835	1	0.5	55	7	0	0	75	26	36.7143	82.6875	0.06	1	1	0	0	1	0	0	0	1	45	82
29.2857	565	0	6	56	7	0	2	74	29.2857	39.8571	88.7083	-2.1	1	1	1	1	0	0	0	0	0	6	88
29.2857	1065	1	1	38	7	0	2	83	29.2857	41.1429	88.5938	-0.73	1	1	1	1	0	1	0	0	0	0	88
25.1429	660	1	33	62	6	1	2	119	25.1429	42.1429	130.799	-0.7	1	1	1	1	1	1	1	1	1	75	130
30.2857	1460	1	0	5	10	0	1	32	30.2857	34.8571	35	0.07	1	1	0	0	0	0	0	0	0	0	35
29.7143	990	0	0	19	8	0	1	44	29.7143	36	52	-0.9	1	2	0	0	0	0	0	0	0	11	52
29.7143	1175	0	6	24	8	0	1	56	29.7143	37.7143	-306	-0.29	1	2	1	0	0	0	0	0	0	15	59
28.2857	510	0	3	8		0	1	65	28.2857	37.5714	67	-2.1	1	1	1	0	0	0	0	0	0	2	67
30	1340	0	0.5	23		0	1	342	30	35.2857	45	0.11	0		1	0	0	0	0	0	0	0	45
27.7143	1056	0	13	67	5	0	1	82	27.7143	39.4286	97.6875	0.34	1	1	1	0	1	1	0	0	1	75	97
31.5714	1340	1	0.5	6	6	0	0	30	31.7143	36	34.6354	-0.99	1	2	0	0	0	0	0	0	0	1	34
28.1429	900	0	0.5	44	4	1	0	70	28.1429	38.1429	73.7944	-0.57	1	1	1	0	0	0	0	0	0	17	73
31.8571	1630	0	0	1	2	0	1	48	31.8571	38.7143	49.6222	-0.06	1	1	1	0	0	0	0	0	0	0	49
28.4286	1515	1	5	37		1	0	80	28.4286	39.8571	84	1.68	1	1	1	0	1	0	0	0	1	28	84
28.2857	880	1	5	35	10	0	0	70	28.2857	38.2857	118	-0.97	1	1	1	0	0	0	0	0	1	42	83
24.8571	606	0	24	73	7	0	2	200	24.8571	53.4286	200	-0.63	0		1	1	0	1	1	1	1	71	200
31.7143	1667	1	0	1	2	0	0	32	31.8571	36.4286	40.7104	-0.17	1	1	0	0	0	0	0	0	0	0	40
29	1243	0	0	10	2	0	2	47	29	35.7143	49	0.35	0		0	1	0	0	0	0	0	0	49
28	955	1	0	25		0	0	59	28	36.4286	62	-0.54	1	1	0	0	0	0	0	0	0	0	62
29.7143	1530	1	0.5	21	6	0	2	50	29.7143	36.8571	-49	0.69	1	1	0	1	0	0	0	0	0	0	55
27.5714	1290	0	9	34	7	0	0	61	27.5714	36.2857	74	1.59	0		0	0	1	0	0	0	0	14	74
29.8571	1200	0	0	5	6	0	2	43	29.8571	36	52	-0.28	1	2	0	1	0	0	0	0	0	0	52
29.8571	1313	1	0	3	6	0	2	46	29.8571	36.4286	49	-0.17	1	2	0	1	0	0	0	0	0	0	49
31.7143	1630	1	0	0	10	0	2	33	31.7143	36.4286	33.625	-0.28	0		0	1	0	0	0	0	0	0	33
28.2857	820	1	0	16	6	0	2	52	28.2857	35.7143	60.4236	-1.21	1	1	0	1	0	0	0	0	0	2	66
31.1429	1730	1	1	14	12	0	2	31	31.1429	35.5714	44	0.37	0		0	1	1	0	0	0	0	2	44
30.7143	1200	0	2	43	6	0	1	55	30.7143	38.5714	63.691	-0.69	1	1	1	0	0	0	0	0	1	41	63
31.5714	1260	0	0	4		0	0	22	31.5714	34.7143	30	-0.93	1	1	0	0	0	0	0	0	0	0	30
28.1429	1083	0	0	35	8	1	2	51	28.1429	35.4286	58	0.21	0		0	1	0	0	0	0	0	8	58
28.1429	1100	0	1	35	6	0	0	63	28.7143	37.7143	67	0.28	1	2	1	0	1	0	0	0	0	5	67
28.5714	1150	0	10	32	6	0	2	75	28.5714	39.2857	95	0.23	1	2	1	1	1	0	1	0	1	48	95
28.5714	968	1	1	42	6	0	2	61	28.5714	37.2857	69.6667	-0.76	1	2	1	1	1	0	0	0	0	19	69
30.1429	1450	0	2	9	6	1	0	35	30.1429	35.1429	42	0.4	0		0	0	0	0	0	0	0	5	42
31.2857	1270	0	5	19	10	0	2	46	31.2857	37.8571	52	-0.76	1	1	1	1	1	0	0	0	0	17	52
23.8571	540	1	30	55	10	0	2			44.1429	144.573	-0.98	1	1	1	1	1	0	0	0	1	119	152
27.2857	880	1	1	38	5	0	2	90	27.2857	40.1429	97.5104	-0.53	1	1	1	1	0	0	0	0	0	25	97
27.2857	750	0	3	29	5	0	2	82	27.2857	39	97.5104	-0.88	1	1	1	1	1	0	0	0	0	25	97
30	960	1	1	23	2	0	2	57	30	38.1429	61.7438	-1.36	1	1	1	1	0	0	0	0	0	24	61
28.7143	1117	0	0	63	3	0	0	92	28.7143	41.8571	94	0.02	0		1	0	0	0	0	0	1	49	94
31.8571	1660	1	0	1	11	0	1	31	31.8571	36.2857	44	-0.28	0		0	0	0	0	0	0	0	0	44
31.4286	1400	0	0	4	5	0	0	38	31.4286	36.8571	40.6354	-0.47	1	1	0	0	0	0	0	0	0	0	40
31.4286	930	0	0	7	5	0	1	36	31.4286	36.5714	44.7431	-1.78	1	1	0	0	0	0	0	0	0	0	44
31.4286	1285	0	0	23	5	0	1	64	31.4286	40.5714	71	-0.79	1	1	1	0	0	0	0	0	0	3	71
26	865	0	42	40	10	1	0	273	26	65	320	0.47	1	1	1	0	0	1	1	1	1	65	320
28.8571	1155	1	4	55	2	0	1	82	28.8571	40.5714	89	-0.18	1	1	1	0	0	0	0	0	1	61	89
28.1429	892	0	0	35		0	1	65	28.1429	37.4286	66	-0.6	1	1	1	0	0	0	0	0	0	25	66
31	1700	1	1	12	6	0	0	29	31	35.1429	51	0.38	0		0	0	0	0	0	0	0	1	51
31	1395	0	0	3	3	0	0	30	31	35.2857	34	-0.26	1	1	0	0	0	0	0	0	0	0	34
26.2857	630	0	2	53	4	0	1	100	26.2857	40.5714	106.604	-1.13	0		1	0	0	0	0	0	1	52	106
30.5714	1450	0	0	0	5	0	0	40	30.5714	36.2857	42	0.14	1	1	0	0	0	0	0	0	0	0	42
30.5714	1455	0	0	0	5	0	0	38	30.5714	36	42	0.16	1	1	0	0	0	0	0	0	0	0	42
27.4286	1010	1	4	46	5	1	0	74	27.4286	38	98.4812	0.03	1	2	1	0	1	1	0	0	1	43	98
27.4286	950	1	8	58	5	0	0	94	27.4286	40.8571	103.615	-0.26	1	2	1	0	1	1	0	0	0	21	103
30.1429	1237	1	0	18	8	0	2	35	30.2857	35.2857	42	-0.58	0		0	1	0	0	0	0	0	0	42
26.2857	617	0	10	40	6	0	2	91	26.2857	39.2857	96	-1.21	1	2	1	1	0	1	0	1	0	7	96
27.8571	617	0	6	53		1	2	106	27.8571	43	122	-1.63	1	2	1	1	1	0	0	0	1	38	122
27.8571	1065	0	0.5	31		0	2	92	27.8571	41	122	0.3	1	2	1	1	0	0	0	0	0	5	122
30.7143	1740	1	0	1	6	0	2	41	30.7143	36.5714	49.6847	0.71	1	1	0	1	0	0	0	0	0	0	49
30.7143	1740	1	0	1	6	0	2	41	30.7143	36.5714	49.5833	0.71	1	1	0	1	0	0	0	0	0	0	49
30.8571	987	0	0	25	10	0	3	40	30.8571	36.5714	44.875	-1.37	1	1	0	0	0	0	0	0	0	0	44
27.1429	772	0	1	41	2	0	2	56	27.1429	35.1429	71	-0.71	1	1	0	1	1	0	0	0	1	29	71
27.1429	780	0	1	40	2	0	2	56	27.1429	35.1429	99	-0.67	1	1	0	1	1	0	0	0	0	26	99
26.4286	680	1	1	62	7	0	2	83	26.5714	38.4286	84	-1.16	1	1	1	1	0	0	0	0	1	40	84
28	1200	1	0.5	37		0	3	49	28	35	70	0.55	1	2	0	0	0	0	0	0	0	0	70
31.7143	1510	0	0	0	3	0	1	34	31.7143	36.5714	36	-0.31	1	1	0	0	0	0	0	0	0	0	36
31.7143	1630	1	0	1	3	0	1	29	31.7143	35.8571	33	-0.28	1	1	0	0	0	0	0	0	0	0	33
29.8571	910	0	4	81	10	0	2	142	29.8571	50.1429	198	-1.21	1	1	1	1	1	0	0	0	1	127	198
30	1425	1	0	3	8	0	2	30	30	34.2857	257	0.13	0		0	1	0	0	0	0	0	0	44
28.7143	1030	1	1	40	6	0	0	57	28.8571	37	79	-0.59	1	1	1	0	0	0	0	0	1	37	79
28.5714	950	1	0	23	5	0	0	47	28.7143	35.4286	55.6667	-0.82	0		0	0	0	0	0	0	0	0	55
30.2857	1200	0	0	35	10	0	0	47	30.2857	37	61	-0.49	1	1	1	0	0	0	0	0	0	25	61
30.2857	1640	1	1	6	10	0	0	39	30.2857	35.8571	46	0.68	1	1	0	0	0	0	0	0	0	0	46
30.4286	1095	1	0	3		0	2	39	30.4286	36	40	-1.14	1	1	0	1	0	0	0	0	0	0	40
30.5714	1460	0	0	7	8	0	0	36	30.5714	35.7143	40	0.18	1	1	0	0	0	0	0	0	0	0	40
31.8571	1820	1	1	9	6	0	0	23	31.8571	35.1429	26.6667	0.17	1	2	0	0	0	0	0	0	0	0	26
31.5714	1142	0	0	6	2	0	3	45	31.5714	38	46	-1.26	1	1	1	0	0	0	0	0	0	0	46
27.8571	920	0	2	7	11	0	3	64	27.8571	37	74	-0.35	1	1	1	0	0	0	0	0	0	2	74
29.1429	820	0	0.5	35	8	0	1	62	29.1429	38	65	-1.25	1	2	1	0	0	0	0	0	1	51	65
29.1429	1010	0	0	36	8	0	1	72	29.1429	39.4286	79.5208	-0.59	1	2	1	0	0	0	0	0	0	8	79
27.4286	979	0	0	50	7	0	2	80	27.4286	38.8571	94	0.15	1	1	1	1	0	0	0	0	1	34	94
29.7143	1360	1	1	8	6	0	1	38	29.7143	35.1429	42	0.08	1	1	0	0	0	0	0	0	0	0	42
29.7143	1189	1	0	7	6	0	1	32	29.7143	34.2857	42	-0.52	1	1	0	0	0	0	0	0	0	0	42
30.7143	1320	0	0	1		0	1	36	30.7143	35.8571	38	-0.33	0		0	0	0	0	0	0	0	0	38
25.5714	720	0	10	42	11	0	1	71	25.5714	35.7143	83	-0.2	0		0	0	1	0	0	0	1	37	83
27.5714	610	0	1	49	4	0	3	67	27.5714	37.1429	70.7292	-1.59	1	1	1	0	0	1	0	0	1	30	70
27	770	1	19	97	7	0	0	122	27	44.4286	197	-0.93	1	1	1	0	1	1	0	0	1	43	197
31.7143	1930	1	0	15	5	0	0	31	31.7143	36.1429	33	0.59	0		0	0	0	0	0	0	0	0	33
